# Supplementary material for: High-Fidelity 3D Stray Magnetic Field Mapping of Smartphones to Address Safety Considerations with Active Implantable Electronic Medical Devices
Source: Sensors (Basel). 2023 Jan 20;23(3):1209. doi: 10.3390/s23031209 (PMC9919430; doi:10.3390/s23031209)
Supplement: Supplementary file 1 [file sensors-23-01209-s001.zip]

Archive with 5 entries (5 files):
- sensors-2134360-supplementary.pdf
- Supplementary Movie S1.mp4
- Supplementary Movie S2.mp4
- Supplementary Movie S3.mp4
- Supplementary Movie S4.mp4
